# Supplementary material for: Clinical implementation of artificial-intelligence-assisted detection of breast cancer metastases in sentinel lymph nodes: the CONFIDENT-B single-center, non-randomized clinical trial
Source: Nat Cancer. 2024 Jun 27;5(8):1195–205. doi: 10.1038/s43018-024-00788-z (PMC11358151; doi:10.1038/s43018-024-00788-z)
Supplement: Supplementary file 3 — Explainer scenario ‘maintaining current safety standards’ and explainer scenario ‘personalized IHC use’. Parameters in this file are adjustable, thereby enabling individualized calculations of potential cost savings. [file 43018_2024_788_MOESM3_ESM.xlsx]

## Sheet: S1 current safety standards
Adjustable variables
Current costs per IHC-stain per slide	25
Current number of HE-slides per tissue-block	3
Average number of tissue-blocks per SN-sample	1.81
Average number of slides SN-sample	5.43
Laboratory policy regarding IHC-use	1 = always IHC 2 = IHC when HE-slides morphologically negative
Overall numbers	Overall number per 100 SNs (extracted from overall numbers CONFIDEN-B trial)	Current IHC-use according to laboratory policy option 1	Current IHC-use according to laboratory policy option 2 (numbers extracted from the CONFIDENT-B trial control-arm)	Future IHC-use (numbers extracted from overall AI-performance CONFIDENT-B trial (inverse sensitivity))
Proportion of negative SNs	68.9	1	1	1
Proportion of SNs with isolated tumor cells (ITC)	9.5	1	1	0.556
Proportion of SNs with micro-metastases	12.6	1	0.5	0
Proportion of SNs with macro-metastases	9	1	0.077	0
Costs and cost savings	Laboratory policy option 1	Laboratory policy option 2
Current costs per case of a negative SN	135.75	135.75
Current costs per case of an SN-sample with isolated tumor cells (ITC)	135.75	135.75
Current costs per case of an SN-sample with micro-metastases	135.75	67.875
Current costs per case of an SN-sample with macro-metastases	135.75	10.4527
Future costs per case of a negative SN-sample	135.75	135.75
Future costs per case of an SN-sample with isolated tumor cells (ITC)	75.477	75.477
Future costs per case of an SN-sample with micro-metastases	0	0
Future costs per case of an SN-sample with macro-metastases	0	0
Current costs per 100 SNs (all unilateral SNs)	13575	11592.1
Future costs per 100 SNs (all unilateral SNs)	10070.2	10070.2
Costs savings scenario 1 (maintaining IHC-safety standards)	3504.79	1521.89
Most common scenario's written out
Scenario: 3 slides per unilateral SN-sample, laboratory policy: always IHC
	Average number of slides per unilateral SN-sample	Current IHC-use (laboratory policy 1)	Future IHC-use (numbers extracted from overall AI-performance CONFIDENT-B trial)	Average current IHC-costs per case	Average future IHC-costs per case
Negative SNs	5.43	1	1	135.75	135.75
SNs with isolated tumor cells (ITC)	5.43	1	0.556	135.75	75.477
SNs with micro-metastases	5.43	1	0	135.75	0
SNs with macro-metastases	5.43	1	0	135.75	0
Current costs per 100 SNs (all unilateral SNs)	13575
Future costs per 100 SNs (all unilateral SNs)	10070.2
Costs savings future scenario "maintaining IHC-safety standards"	3504.79
Scenario: 3 slides per unilateral SN-sample, laboratory policy: IHC when HE morpologically negative
	Average number of slides per unilateral SN-sample	Current IHC-use (laboratory policy 2)	Future IHC-use (numbers extracted from overall AI-performance CONFIDENT-B trial)	Average current IHC-costs per case	Average future IHC-costs per case
Negative SNs	5.43	1	1	135.75	135.75
SNs with isolated tumor cells (ITC)	5.43	1	0.556	135.75	75.477
SNs with micro-metastases	5.43	0.5	0	67.875	0
SNs with macro-metastases	5.43	0.077	0	10.4527	0
Current costs per 100 SNs (all unilateral SNs)	11592.1
Future costs per 100 SNs (all unilateral SNs)	10070.2
Costs savings future scenario "maintaining IHC-safety standards"	1521.89
Scenario: 5 slides per unilateral SN-sample, laboratory policy: IHC when HE morphologically negative
	Average number of slides per unilateral SN-sample	Current IHC-use (laboratory policy 2)	Future IHC-use (numbers extracted from overall AI-performance CONFIDENT-B trial)	Average current IHC-costs per case	Average future IHC-costs per case
Negative SNs	9.05	1	1	226.25	226.25
SNs with isolated tumor cells (ITC)	9.05	1	0.556	226.25	125.795
SNs with micro-metastases	9.05	0.5	0	113.125	0
SNs with macro-metastases	9.05	0.077	0	17.4213	0
Current costs per 100 SNs (all unilateral SNs)	19320.2
Future costs per 100 SNs (all unilateral SNs)	16783.7
Costs savingsfuture scenario "maintaining IHC-safety standards"	2536.49

## Sheet: S2 personalized IHC use
Adjustable variables
Current costs per IHC-stain per slide	25
Current number of HE-slides per tissue-block	3
Average number of slides SN-sample	5.43
Current IHC-use (laboratory policy)	1 = always 2 = when morphologically negative
Overall numbers	Overall number per 100 SNs (extracted from overall numbers CONFIDEN-B trial)	Current IHC-use according to laboratory policy option 1	Current IHC-use according to laboratory policy option 2 (numbers extracted from the CONFIDENT-B trial control-arm)	Future IHC-use in SNs of NA-treated patients (numbers extracted from overall AI-performance CONFIDENT-B trial (inverse sensitivity))
Overall negative SNs	68.9	1	1	1
Overall SNs with isolated tumor cells (ITC)	9.5	1	1	0.556
Overall SNs with micro-metastases	12.6	1	0.5	0
Overall SNs with macro-metastases	9	1	0.077	0
Neoadjuvant numbers	Proportions	Overall number (per 100 SNs)	Future IHC-use: absolute number of patients in whom IHC would be performed (per 100 SNs)
Overall SN's from patients who have had neo-adjuvant treatment (NA)	0.421	42.1	29.6679
Negative SNs (within NA-group)	0.663	27.9123	27.9123
SNs with ITC (within NA-group)	0.075	3.1575	1.75557
SNs with micro-metastases (within NA-group)	0.125	5.2625	0
SNs with macro-metastases (within NA-group)	0.138	5.8098	0
Costs and cost savings	Current use option 1	Current use option 2
Current costs per case of a negative SN-sample	135.75	135.75
Current costs per case of an SN-sample with isolated tumor cells (ITC)	135.75	135.75
Current costs per case of an SN-sample with micro-metastases	135.75	67.875
Current costs per case of an SN-sample with macro-metastases	135.75	10.4527
Future costs per case of a negative SN	0	0
Future costs per case of an SN-sample with isolated tumor cells (ITC)	0	0
Future costs per case of an SN-sample with micro-metastases	0	0
Future costs per case of an SN-sample with macro-metastases	0	0
Current costs per 100 SNs (all unilateral SNs)	13575	11592.1
Future costs per 100 SNs (all unilateral SNs)	4027.41	4027.41
Costs savings scenario 1 (maintaining IHC-safety standards)	9547.59	7564.69
Most common scenario's written out
Scenario: 3 slides per unilateral SN-sample, laboratory policy: always IHC
	Average number of slides per unilateral SN-sample	Current IHC-use	Future IHC-use in all patients (numbers extracted from overall AI-performance CONFIDENT-B trial)	Average current IHC-costs per case	Average future IHC-costs per case
Negative SNs	5.43	1	27.9123	135.75	0
SNs with isolated tumor cells (ITC)	5.43	1	1.75557	135.75	0
SNs with micro-metastases	5.43	1	0	135.75	0
SNs with macro-metastases	5.43	1	0	135.75	0
Current costs per 100 SNs (all unilateral SNs)	13575
Future costs per 100 SNs (all unilateral SNs)	4027.41
Costs savings future scenario "personalized IHC-use"	9547.59
Scenario: 3 slides per unilateral SN-sample, laboratory policy: IHC when HE morpologically negative
	Average number of slides per unilateral SN-sample	Current IHC-use	Future IHC-use in all patients (numbers extracted from overall AI-performance CONFIDENT-B trial)	Average current IHC-costs per case	Average future IHC-costs per case
Negative SNs	5.43	1	27.9123	135.75	0
SNs with isolated tumor cells (ITC)	5.43	1	1.75557	135.75	0
SNs with micro-metastases	5.43	0.5	0	67.875	0
SNs with macro-metastases	5.43	0.077	0	10.4527	0
Current costs per 100 SNs (all unilateral SNs)	11592.1
Future costs per 100 SNs (all unilateral SNs)	4027.41
Costs savings future scenario "personalized IHC-use"	7564.69
Scenario: 5 slides per unilateral SN-sample, laboratory policy: IHC when HE morphologically negative
	Average number of slides per unilateral SN-sample	Current IHC-use	Future IHC-use in all patients (numbers extracted from overall AI-performance CONFIDENT-B trial)	Average current IHC-costs per case	Average future IHC-costs per case
Negative SNs	9.05	1	27.9123	226.25	0
SNs with isolated tumor cells (ITC)	9.05	1	1.75557	226.25	0
SNs with micro-metastases	9.05	0.5	0	113.125	0
SNs with macro-metastases	9.05	0.077	0	17.4213	0
Current costs per 100 SNs (all unilateral SNs)	19320.2
Future costs per 100 SNs (all unilateral SNs)	6712.36
Costs savings future scenario "personalized IHC-use"	12607.8
